# Supplementary material for: Mixtures of Mycotoxins, Phytoestrogens, and Other Secondary Metabolites in Whole-Plant Corn Silages and Total Mixed Rations of Dairy Farms in Central and Northern Mexico
Source: Toxins (Basel). 2023 Feb 13;15(2):153. doi: 10.3390/toxins15020153 (PMC9965745; doi:10.3390/toxins15020153)
Supplement: Supplementary file 1 [file toxins-15-00153-s001.zip]

Archive with 1 entries (1 files):
- toxins-2220010-supplementary.pdf
